# Supplementary material for: Footprints as Morphometric Evidence for Somatic Prediction and Body Proportion Reconstruction in Forensic Medicine
Source: Diagnostics (Basel). 2026 Jul 6;16(13):2114. doi: 10.3390/diagnostics16132114 (PMC13362048; doi:10.3390/diagnostics16132114)
Supplement: Supplementary file 1 [file diagnostics-16-02114-s001.zip]

Archive with 1 entries (1 files):
- diagnostics-4365546-supplementary.pdf
